# Supplementary material for: Patient-Reported Outcomes (PROs) and Patient Experiences in Fertility Preservation: A Systematic Review of the Literature on Adolescents and Young Adults (AYAs) with Cancer
Source: Cancers (Basel). 2023 Dec 13;15(24):5828. doi: 10.3390/cancers15245828 (PMC10741741; doi:10.3390/cancers15245828)
Supplement: Supplementary file 1 [file cancers-15-05828-s001.zip]

Archive with 1 entries (1 files):
- cancers-2732235-supplementary.pdf
